# Supplementary material for: Two new species of oribatid mites of the family Galumnidae (Acari, Oribatida) from Vietnam
Source: Zookeys. 2014 Feb 20;(382):53–66. doi: 10.3897/zookeys.382.6831 (PMC3950421; doi:10.3897/zookeys.382.6831)
Supplement: XML Treatment for Allogalumna monodactyla [file zookeys.382.6831-treatment1.xml]

<!DOCTYPE tp:taxon-treatment
  PUBLIC "-//TaxonX//DTD Taxonomic Treatment Publishing DTD v0 20100105//EN" "tax-treatment-NSO.dtd">
<tp:taxon-treatment xmlns:tp="http://www.plazi.org/taxpub"><tp:treatment-meta><mixed-citation publication-type="journal"><person-group><name><surname>Ermilov</surname><given-names>Sergey G.</given-names></name><name><surname>Anichkin</surname><given-names>Alexander E.</given-names></name></person-group><article-title>Two new species of oribatid mites of the family Galumnidae (Acari, Oribatida) from Vietnam</article-title><source>Zookeys</source><day>20</day><month>2</month><year>2014</year><volume>2014</volume><issue>382</issue><fpage>53</fpage><lpage>66</lpage><pub-id pub-id-type="doi">10.3897/zookeys.382.6831</pub-id></mixed-citation></tp:treatment-meta><tp:nomenclature><tp:taxon-name>
                        <tp:taxon-name-part taxon-name-part-type="genus">Allogalumna</tp:taxon-name-part>
                        <tp:taxon-name-part taxon-name-part-type="species">monodactyla</tp:taxon-name-part>
                        <object-id xmlns:xlink="http://www.w3.org/1999/xlink" content-type="zoobank" xlink:type="simple">http://zoobank.org/7E80EBC2-CED5-4D18-996C-A08195970871</object-id>
                        <object-id xmlns:xlink="http://www.w3.org/1999/xlink" xlink:type="simple">http://species-id.net/wiki/Allogalumna_monodactyla</object-id>
                    </tp:taxon-name><tp:taxon-authority>Ermilov &amp; Anichkin</tp:taxon-authority><tp:taxon-status xmlns:xlink="http://www.w3.org/1999/xlink" xlink:type="simple">sp. n.</tp:taxon-status><xref ref-type="fig" rid="F1">Figs 1</xref><xref ref-type="fig" rid="F2">–6</xref></tp:nomenclature><tp:treatment-sec sec-type="Diagnosis"><title>Diagnosis.</title><p>Body size 180–188 × 114–123. Body and legs covered by the microgranular cerotegument. Rostral, lamellar and interlamellar setae minute; lamellar setae little longer. Sensilli with disk-like head, having seven cilia. Anterior notogastral margin not developed. Four pairs of porose areas small, rounded, punctiform. Median pore located in centrodorsal part of notogaster. Postanal porose area absent. Legs monodactylous.</p></tp:treatment-sec><tp:treatment-sec sec-type="Description"><title>Description.</title><p><italic>Measurements</italic>. Small species. Body length: 188 (holotype), 180, 184 (two paratypes); notogaster width: 123 (holotype), 114, 118 (two paratypes).</p><p><italic>Integument</italic>. Body color yellowish-brown to brown. Body and legs covered by the microgranular cerotegument. Granules (up to 1) visible only under high magnification. Body surface smooth. Pteromorphs with distinct radiate wrinkles.</p><p><italic>Prodorsum</italic>. Rostrum widely rounded. Rostral (<italic>ro</italic>, 2), lamellar (<italic>le</italic>, 4) and interlamellar (<italic>in</italic>, 2) setae thin, smooth. Sensilli (<italic>ss</italic>, 24–28) with short stalk and well-developed disk-like head, having seven cilia (all inserted in one row) of medium size. Exobothridial setae absent. Sublamellar lines (<italic>S</italic>) distinct, typical for <italic><tp:taxon-name>Allogalumna</tp:taxon-name></italic>: long, curving backwards. Porose areas <italic>Ad</italic> not founded.</p><p><italic>Notogaster</italic>. Anterior notogastral margin not developed. Dorsophragmata absent. Notogastral setae represented by 10 pairs of alveoli. Four pairs of porose areas small, round (<italic>Aa</italic>, 4–6; <italic>A1</italic>–<italic>A3</italic>, 4), poorly visible, punctiform, without distinct borders. Alveoli of setae <italic>la</italic> inserted latero-posteriorly to <italic>Aa</italic>. Lyrifissures <italic>im</italic> located between <italic>lm</italic> and <italic>lp.</italic> Opisthonotal gland openings not evident. Median pore (<italic>mp</italic>) present in all specimens, located in centrodorsal part of notogaster between the virtual lines connecting <italic>lm</italic> and <italic>lm</italic>, <italic>lp</italic> and <italic>lp.</italic></p><p><italic>Gnathosoma</italic>. Morphology of subcapitulum, palps and chelicerae typical for most <tp:taxon-name>Galumnidae</tp:taxon-name> (for example: <xref ref-type="bibr" rid="B5">Ermilov and Anichkin 2010</xref>, <xref ref-type="bibr" rid="B6">2011a</xref>, <xref ref-type="bibr" rid="B9">2013b</xref>; <xref ref-type="bibr" rid="B17">Ermilov et al. 2011</xref>, <xref ref-type="bibr" rid="B8">2013a</xref>). Subcapitular setae <italic>h</italic> minute (4), thin, smooth.</p><p><italic>Epimeral and lateral podosomal regions</italic>. Apodemes (1, 2 sejugal, 3) well visible. Four pairs of epimeral setae observed ventrally; <italic>1a</italic>, <italic>3a</italic>, <italic>3b</italic>, <italic>4a</italic> short (4), thin, smooth. Discidia (<italic>dis</italic>) triangular, circumpedal carinae (<italic>cp</italic>) distinct.</p><!--PageBreak--><p><italic>Anogenital region</italic>. Six pairs of genital (<italic>g</italic><sub>1</sub>–<italic>g</italic><sub>6</sub>), one pair of aggenital (<italic>ag</italic>), two pairs of anal (<italic>an</italic><sub>1</sub>, <italic>an</italic><sub>2</sub>) and three pairs of adanal (<italic>ad</italic><sub>1</sub>–<italic>ad</italic><sub>3</sub>) setae little differs in size, minute (3–4), thin, smooth. Anterior edge of genital plates with two setae. Adanal setae <italic>ad</italic><sub>3</sub> inserted laterally to adanal lyrifissures <italic>iad.</italic> Postanal porose area absent.</p><!--PageBreak--><p><italic>Legs</italic>. Monodactylous; claw of each leg smooth. Morphology of leg segments, setae and solenidia typical for most <tp:taxon-name>Galumnidae</tp:taxon-name> (for example: <xref ref-type="bibr" rid="B5">Ermilov and Anichkin 2010</xref>, <xref ref-type="bibr" rid="B6">2011a</xref>, <xref ref-type="bibr" rid="B9">2013b</xref>; <xref ref-type="bibr" rid="B5">Ermilov et al. 2010</xref>, <xref ref-type="bibr" rid="B17">2011</xref>), but solenidion of genua III weakly dilated in medial part. Formulae of leg setation and solenidia: I (1–4–3–4–20) [1–2–2], II (1–4–3–4–15) [1–1–2], III (1–2–1–3–15) [1–1–0], IV (1–2–2–3–12) [0–1–0]; homology of setae and solenidia indicated in <xref ref-type="table" rid="T1">Table 1</xref>.</p><fig id="F1" position="float" orientation="portrait"><label>Figures 1–4.</label><caption><p><italic><tp:taxon-name>Allogalumna monodactyla</tp:taxon-name></italic> sp. n., adult: <bold>1</bold> dorsal view <bold>2</bold> dorso-lateral view of prodorsum, pteromorph and anterior part of notogaster <bold>3</bold> solenidion of leg genu III <bold>4</bold> leg IV, left, antiaxial view. Scale bar (<bold>1, 2</bold>) 50 μm, (<bold>3, 4</bold>) 20 μm.</p></caption><graphic xmlns:xlink="http://www.w3.org/1999/xlink" xlink:href="ZooKeys-382-053-g001.jpg" position="float" orientation="portrait" xlink:type="simple"/></fig><fig id="F2" position="float" orientation="portrait"><label>Figures 5–6.</label><caption><p><italic><tp:taxon-name>Allogalumna monodactyla</tp:taxon-name></italic> sp. n., adult: <bold>5</bold> ventral view (gnathosoma and legs not illustrated) <bold>6</bold> posterior view. Scale bar 20 μm.</p></caption><graphic xmlns:xlink="http://www.w3.org/1999/xlink" xlink:href="ZooKeys-382-053-g002.jpg" position="float" orientation="portrait" xlink:type="simple"/></fig><table-wrap id="T1" position="float" orientation="portrait"><label>Table 1.</label><caption><p>Leg setation and solenidia of adult <italic><tp:taxon-name>Allogalumna monodactyla</tp:taxon-name></italic> sp. n. (same data for <italic><tp:taxon-name>Galumna (Galumna) paracalcicola</tp:taxon-name></italic> sp. n.).</p></caption><table><tbody><tr><th rowspan="1" colspan="1">Leg</th><th rowspan="1" colspan="1">Trochanter</th><th rowspan="1" colspan="1">Femur</th><th rowspan="1" colspan="1">Genu</th><th rowspan="1" colspan="1">Tibia</th><th rowspan="1" colspan="1">Tarsus</th></tr><tr><td rowspan="1" colspan="1">I</td><td rowspan="1" colspan="1"><italic>v</italic>’</td><td rowspan="1" colspan="1"><italic>d</italic>, (<italic>l</italic>), <italic>bv</italic>’’</td><td rowspan="1" colspan="1">(<italic>l</italic>), <italic>v</italic>’, <bold>σ</bold></td><td rowspan="1" colspan="1">(<italic>l</italic>), (<italic>v</italic>), <bold>φ</bold><sub>1</sub>, <bold>φ</bold><sub>2</sub></td><td rowspan="1" colspan="1">(<italic>ft</italic>), (<italic>tc</italic>), (<italic>it</italic>), (<italic>p</italic>), (<italic>u</italic>), (<italic>a</italic>), <italic>s</italic>, (<italic>pv</italic>), <italic>v</italic>’, (<italic>pl</italic>), <italic>l</italic>’’, <italic>e</italic>, <bold>ω</bold><sub>1</sub>, <bold>ω</bold><sub>2</sub></td></tr><tr><td rowspan="1" colspan="1">II</td><td rowspan="1" colspan="1"><italic>v</italic>’</td><td rowspan="1" colspan="1"><italic>d</italic>, (<italic>l</italic>), <italic>bv</italic>’’</td><td rowspan="1" colspan="1">(<italic>l</italic>), <italic>v</italic>’, <bold>σ</bold></td><td rowspan="1" colspan="1">(<italic>l</italic>), (<italic>v</italic>), <bold>φ</bold></td><td rowspan="1" colspan="1">(<italic>ft</italic>), (<italic>tc</italic>), (<italic>it</italic>), (<italic>p</italic>), (<italic>u</italic>), (<italic>a</italic>), <italic>s</italic>, (<italic>pv</italic>), <bold>ω</bold><sub>1</sub>, <bold>ω</bold><sub>2</sub></td></tr><tr><td rowspan="1" colspan="1">III</td><td rowspan="1" colspan="1"><italic>v</italic>’</td><td rowspan="1" colspan="1"><italic>d</italic>, <italic>ev</italic>’</td><td rowspan="1" colspan="1"><italic>l</italic>’, <bold>σ</bold></td><td rowspan="1" colspan="1"><italic>l</italic>’, (<italic>v</italic>), <bold>φ</bold></td><td rowspan="1" colspan="1">(<italic>ft</italic>), (<italic>tc</italic>), (<italic>it</italic>), (<italic>p</italic>), (<italic>u</italic>), (<italic>a</italic>), <italic>s</italic>, (<italic>pv</italic>)</td></tr><tr><td rowspan="1" colspan="1">IV</td><td rowspan="1" colspan="1"><italic>v</italic>’</td><td rowspan="1" colspan="1"><italic>d</italic>, <italic>ev</italic>’</td><td rowspan="1" colspan="1"><italic>d</italic>, <italic>l</italic>’</td><td rowspan="1" colspan="1"><italic>l</italic>’, (<italic>v</italic>), <bold>φ</bold></td><td rowspan="1" colspan="1"><italic>ft</italic>’’, (<italic>tc</italic>), (<italic>p</italic>), (<italic>u</italic>), (<italic>a</italic>), <italic>s</italic>, (<italic>pv</italic>)</td></tr></tbody></table><table-wrap-foot><fn><p>Roman letters refer to normal setae (<italic>e</italic> to famulus), Greek letters to solenidia. Single prime (’) marks setae on anterior and double prime (’’) setae on posterior side of the given leg segment. Parentheses refer to a pseudosymmetrical pair of setae.</p></fn></table-wrap-foot></table-wrap></tp:treatment-sec><tp:treatment-sec sec-type="Type deposition"><title>Type deposition.</title><p>The holotype is deposited in the collection of the Zoological Institute of the Russian Academy of Sciences, St. Petersburg, Russia; one paratype in deposited in the collection of the Siberian Zoological Museum, Novosibirsk, Russia; one paratype is deposited in the collection of the Tyumen State University Museum of Zoology, Tyumen, Russia.</p></tp:treatment-sec><tp:treatment-sec sec-type="Etymology"><title>Etymology.</title><p>The specific name “<italic>monodactyla</italic>” refers to the monodactylous legs of the new species.</p></tp:treatment-sec><tp:treatment-sec sec-type="Comparison"><title>Comparison.</title><p><italic><tp:taxon-name>Allogalumna monodactyla</tp:taxon-name></italic> sp. n. differs from other known species of the genus <italic><tp:taxon-name>Allogalumna</tp:taxon-name></italic> by the median pore located in centrodorsal part of notogaster (versus in posterior part) and monodactylous legs (versus tridactylous).</p></tp:treatment-sec><ref-list><ref id="B5"><mixed-citation xmlns:xlink="http://www.w3.org/1999/xlink" xlink:type="simple"><person-group><name name-style="western"><surname>Ermilov</surname><given-names>SG</given-names></name><name name-style="western"><surname>Anichkin</surname><given-names>AE</given-names></name></person-group> (<year>2010</year>) <article-title>Three new species of Galumnidae (Acari: Oribatida) from Cat Tien National Park, southern Vietnam.</article-title><source>Zootaxa</source><volume>2681</volume>: <fpage>20</fpage>-<lpage>34</lpage>.</mixed-citation></ref><ref id="B6"><mixed-citation xmlns:xlink="http://www.w3.org/1999/xlink" xlink:type="simple"><person-group><name name-style="western"><surname>Ermilov</surname><given-names>SG</given-names></name><name name-style="western"><surname>Anichkin</surname><given-names>AE</given-names></name></person-group> (<year>2011a</year>) <article-title>New oribatid mites of the genera <italic>Pergalumna</italic> and <italic>Galumnella</italic> (Acari, Oribatida, Galumnoidea) from Vietnam.</article-title><source>Acarina</source><volume>19</volume>(<issue>2</issue>): <fpage>242</fpage>-<lpage>251</lpage>.</mixed-citation></ref><ref id="B9"><mixed-citation xmlns:xlink="http://www.w3.org/1999/xlink" xlink:type="simple"><person-group><name name-style="western"><surname>Ermilov</surname><given-names>SG</given-names></name><name name-style="western"><surname>Anichkin</surname><given-names>AE</given-names></name></person-group> (<year>2013b</year>) <article-title>Oribatid mites (Acari: Oribatida) from acacia and pine plantations in southern Vietnam, with description of a new species of the subgenus <italic>Galumna (Cosmogalumna)</italic>.</article-title><source>Syst. &amp; Appl. Acarol.</source><volume>18</volume>(<issue>1</issue>): <fpage>80</fpage>-<lpage>88</lpage>. doi: <ext-link ext-link-type="uri" xlink:href="http://dx.doi.org/10.11158/saa.18.1.9" xlink:type="simple">10.11158/saa.18.1.9</ext-link></mixed-citation></ref><ref id="B17"><mixed-citation xmlns:xlink="http://www.w3.org/1999/xlink" xlink:type="simple"><person-group><name name-style="western"><surname>Ermilov</surname><given-names>SG</given-names></name><name name-style="western"><surname>Sidorchuk</surname><given-names>EA</given-names></name><name name-style="western"><surname>Rybalov</surname><given-names>LB</given-names></name></person-group> (<year>2011</year>) <article-title>Three new species of oribatid mites (Acari: Oribatida: Galumnoidea) from Ethiopia.</article-title><source>Int. J. Acarol.</source><volume>37</volume> (<supplement>Suppl. 1</supplement>): <fpage>2</fpage>–<lpage>17</lpage>. doi: <ext-link ext-link-type="uri" xlink:href="http://dx.doi.org/10.1080/01647954.2010.528799" xlink:type="simple">10.1080/01647954.2010.528799</ext-link></mixed-citation></ref><ref id="B8"><mixed-citation xmlns:xlink="http://www.w3.org/1999/xlink" xlink:type="simple"><person-group><name name-style="western"><surname>Ermilov</surname><given-names>SG</given-names></name><name name-style="western"><surname>Anichkin</surname><given-names>AE</given-names></name></person-group> (<year>2013a</year>) <article-title>Collection of oribatid mites (Acari: Oribatida) from Dong Nai Biosphere Reserve of Southern Vietnam, with description of three new species.</article-title><source>Ann. Zool.</source><volume>63</volume>(<issue>2</issue>): <fpage>177</fpage>-<lpage>193</lpage>. doi: <ext-link ext-link-type="uri" xlink:href="http://dx.doi.org/10.3161/000345413X669513" xlink:type="simple">10.3161/000345413X669513</ext-link></mixed-citation></ref></ref-list></tp:taxon-treatment>
