# Supplementary material for: Two new species of oribatid mites of the family Galumnidae (Acari, Oribatida) from Vietnam
Source: Zookeys. 2014 Feb 20;(382):53–66. doi: 10.3897/zookeys.382.6831 (PMC3950421; doi:10.3897/zookeys.382.6831)
Supplement: XML Treatment for Galumna (Galumna) paracalcicola [file zookeys.382.6831-treatment2.xml]

<!DOCTYPE tp:taxon-treatment
  PUBLIC "-//TaxonX//DTD Taxonomic Treatment Publishing DTD v0 20100105//EN" "tax-treatment-NSO.dtd">
<tp:taxon-treatment xmlns:tp="http://www.plazi.org/taxpub"><tp:treatment-meta><mixed-citation publication-type="journal"><person-group><name><surname>Ermilov</surname><given-names>Sergey G.</given-names></name><name><surname>Anichkin</surname><given-names>Alexander E.</given-names></name></person-group><article-title>Two new species of oribatid mites of the family Galumnidae (Acari, Oribatida) from Vietnam</article-title><source>Zookeys</source><day>20</day><month>2</month><year>2014</year><volume>2014</volume><issue>382</issue><fpage>53</fpage><lpage>66</lpage><pub-id pub-id-type="doi">10.3897/zookeys.382.6831</pub-id></mixed-citation></tp:treatment-meta><tp:nomenclature><tp:taxon-name>
                        <tp:taxon-name-part taxon-name-part-type="genus">Galumna</tp:taxon-name-part>
                        (<tp:taxon-name-part taxon-name-part-type="subgenus">Galumna</tp:taxon-name-part>)
                        <tp:taxon-name-part taxon-name-part-type="species">paracalcicola</tp:taxon-name-part>
                        <object-id xmlns:xlink="http://www.w3.org/1999/xlink" content-type="zoobank" xlink:type="simple">http://zoobank.org/86204514-8F54-4F36-80FA-558D69E90651</object-id>
                        <object-id xmlns:xlink="http://www.w3.org/1999/xlink" xlink:type="simple">http://species-id.net/wiki/Galumna_paracalcicola</object-id>
                    </tp:taxon-name><tp:taxon-authority>Ermilov &amp; Anichkin</tp:taxon-authority><tp:taxon-status xmlns:xlink="http://www.w3.org/1999/xlink" xlink:type="simple">sp. n.</tp:taxon-status><xref ref-type="fig" rid="F3">Figs 7</xref><xref ref-type="fig" rid="F4">–10</xref></tp:nomenclature><tp:treatment-sec sec-type="Diagnosis"><title>Diagnosis.</title><p>Body size 398–415 × 298–332. Lamellar lines short, almost straight. Prodorsal setae long, setiform; rostral and lamellar setae slightly barbed, interlamellar setae smooth. Sensilli with long stalk and shorter, lanceolate, indistinctly barbed head. Anterior notogastral margin weakly developed. Four pairs of porose areas rounded. Median pore and postanal porose area present.</p></tp:treatment-sec><tp:treatment-sec sec-type="Description"><title>Description.</title><p><italic>Measurements</italic>. Body of medium size. Body length: 398 (holotype), 415 (paratype); notogaster width: 298 (holotype), 332 (paratype).</p><p><italic>Integument</italic>. Body color yellowish-brown. Body surface smooth, but some transverse stria located posteriorly to the genital apertures. Pteromorphs with distinct radiate wrinkles.</p><p><italic>Prodorsum</italic>. Rostrum widely rounded. Rostral (61–65) and lamellar (73–77) setae setiform, weakly barbed. Interlamellar setae (102–110) setiform, smooth. Sensilli (86–90) with long stalk and shorter, lanceolate, indistinctly barbed head. Exobothridial setae absent. Sublamellar lines distinct, typical for <italic><tp:taxon-name>Galumna (Galumna)</tp:taxon-name></italic>: long, curving backwards. Lamellar lines (<italic>L</italic>) specific: rather short (not reaching the insertions of rostral setae), amost straight. One pair of porose areas <italic>Ad</italic> large, oval, located posterior to interlamellar setae.</p><p><italic>Notogaster</italic>. Anterior notogastral margin weakly developed. Dorsophragmata (<italic>D</italic>) of medium size, elongate. Notogastral setae represented by 10 pairs of alveoli. Four pairs of porose areas round (<italic>Aa</italic>, <italic>A3</italic>, 18–20; <italic>A1</italic>, 16; <italic>A2</italic>, 10–12), with distinct borders. Alveoli of setae <italic>la</italic> inserted posteriorly to <italic>Aa</italic>. Lyrifissures <italic>im</italic> located anteriorly to <italic>A1</italic>. Opisthonotal gland openings (<italic>gla</italic>) poorly visible. Median pore represented as large alveolus, located in posterior part of notogaster between the virtual lines connecting <italic>A2</italic>–<italic>A2</italic>.</p><!--PageBreak--><!--PageBreak--><!--PageBreak--><p><italic>Gnathosoma</italic>. Morphology of subcapitulum, palps and chelicerae typical for most <tp:taxon-name>Galumnidae</tp:taxon-name> (for example: <xref ref-type="bibr" rid="B5">Ermilov and Anichkin 2010</xref>, <xref ref-type="bibr" rid="B6">2011a</xref>, <xref ref-type="bibr" rid="B9">2013b</xref>; <xref ref-type="bibr" rid="B17">Ermilov et al. 2011</xref>, <xref ref-type="bibr" rid="B8">2013a</xref>). Subcapitular setae <italic>h</italic> (16) thin, smooth.</p><p><italic>Epimeral and lateral podosomal regions</italic>. Apodemes (1, 2 sejugal, 3) well visible. Four pairs of epimeral setae observed ventrally; <italic>1a</italic>, <italic>3b</italic> (14–16) longer than <italic>4a</italic>, <italic>4b</italic> (10–12), all thin, smooth. Discidia triangular, circumpedal carinae distinct.</p><p><italic>Anogenital region</italic>. Six pairs of genital (<italic>g</italic><sub>1</sub>–<italic>g</italic><sub>2</sub>, 14–16; <italic>g</italic><sub>3</sub>–<italic>g</italic><sub>6</sub>, 10–12), one pair of aggenital (14–16), two pairs of anal (14–16) and three pairs of adanal (14–16) setae thin, smooth. Anterior edge of genital plates with three setae. Adanal setae <italic>ad</italic><sub>3</sub> inserted laterally to adanal lyrifissures <italic>iad.</italic> Postanal porose area (<italic>Ap</italic>) rounded (18–20).</p><p><italic>Legs</italic>. Three claws of each leg smooth. Morphology of leg segments, setae and solenidia typical for most <tp:taxon-name>Galumnidae</tp:taxon-name> (for example: <xref ref-type="bibr" rid="B5">Ermilov and Anichkin 2010</xref>, <xref ref-type="bibr" rid="B6">2011a</xref>, <xref ref-type="bibr" rid="B9">2013b</xref>; <xref ref-type="bibr" rid="B5">Ermilov et al. 2010</xref>, <xref ref-type="bibr" rid="B17">2011</xref>). Formulae of leg setation and solenidia: I (1–4–3–4–20) [1–2–2], II (1–4–3–4–15) [1–1–2], III (1–2–1–3–15) [1–1–0], IV (1–2–2–3–12) [0–1–0]; homology of setae and solenidia indicated in <xref ref-type="table" rid="T1">Table 1</xref>.</p><fig id="F3" position="float" orientation="portrait"><label>Figures 7–8.</label><caption><p><italic><tp:taxon-name>Galumna (Galumna) paracalcicola</tp:taxon-name></italic> sp. n., adult: <bold>7</bold> dorsal view <bold>8</bold> dorso-lateral view of prodorsum, pteromorph and anterior part of notogaster. Scale bar 100 μm.</p></caption><graphic xmlns:xlink="http://www.w3.org/1999/xlink" xlink:href="ZooKeys-382-053-g003.jpg" position="float" orientation="portrait" xlink:type="simple"/></fig><fig id="F4" position="float" orientation="portrait"><label>Figures 9–10.</label><caption><p><italic><tp:taxon-name>Galumna (Galumna) paracalcicola</tp:taxon-name></italic> sp. n., adult: <bold>9</bold> ventral view (gnathosoma and legs not illustrated) <bold>10</bold> posterior view. Scale bar 100 μm.</p></caption><graphic xmlns:xlink="http://www.w3.org/1999/xlink" xlink:href="ZooKeys-382-053-g004.jpg" position="float" orientation="portrait" xlink:type="simple"/></fig></tp:treatment-sec><tp:treatment-sec sec-type="Type deposition"><title>Type deposition.</title><p>The holotype is deposited in the collection of the Zoological Institute of the Russian Academy of Sciences, St. Petersburg, Russia; paratype is deposited in the collection of the Tyumen State University Museum of Zoology, Tyumen, Russia.</p></tp:treatment-sec><tp:treatment-sec sec-type="Etymology"><title>Etymology.</title><p>The prefix <italic>para</italic> is Latin meaning “near” and refers the similarity between the new species and the species <italic><tp:taxon-name>Galumna calcicola</tp:taxon-name></italic> (Aoki &amp; Hu, 1993).</p></tp:treatment-sec><tp:treatment-sec sec-type="Comparison"><title>Comparison.</title><p><italic><tp:taxon-name>Galumna (Galumna) paracalcicola</tp:taxon-name></italic> sp. n. can be included in <italic>calcicola</italic>-group. Species of this group have the short (clearly not reaching the insertions of rostral setae), almost straight lamellar lines.</p></tp:treatment-sec><tp:treatment-sec><!--Section generated to contain objects referenced in tp:taxon-treatment.--><table-wrap id="T1" position="float" orientation="portrait"><label>Table 1.</label><caption><p>Leg setation and solenidia of adult <italic><tp:taxon-name>Allogalumna monodactyla</tp:taxon-name></italic> sp. n. (same data for <italic><tp:taxon-name>Galumna (Galumna) paracalcicola</tp:taxon-name></italic> sp. n.).</p></caption><table><tbody><tr><th rowspan="1" colspan="1">Leg</th><th rowspan="1" colspan="1">Trochanter</th><th rowspan="1" colspan="1">Femur</th><th rowspan="1" colspan="1">Genu</th><th rowspan="1" colspan="1">Tibia</th><th rowspan="1" colspan="1">Tarsus</th></tr><tr><td rowspan="1" colspan="1">I</td><td rowspan="1" colspan="1"><italic>v</italic>’</td><td rowspan="1" colspan="1"><italic>d</italic>, (<italic>l</italic>), <italic>bv</italic>’’</td><td rowspan="1" colspan="1">(<italic>l</italic>), <italic>v</italic>’, <bold>σ</bold></td><td rowspan="1" colspan="1">(<italic>l</italic>), (<italic>v</italic>), <bold>φ</bold><sub>1</sub>, <bold>φ</bold><sub>2</sub></td><td rowspan="1" colspan="1">(<italic>ft</italic>), (<italic>tc</italic>), (<italic>it</italic>), (<italic>p</italic>), (<italic>u</italic>), (<italic>a</italic>), <italic>s</italic>, (<italic>pv</italic>), <italic>v</italic>’, (<italic>pl</italic>), <italic>l</italic>’’, <italic>e</italic>, <bold>ω</bold><sub>1</sub>, <bold>ω</bold><sub>2</sub></td></tr><tr><td rowspan="1" colspan="1">II</td><td rowspan="1" colspan="1"><italic>v</italic>’</td><td rowspan="1" colspan="1"><italic>d</italic>, (<italic>l</italic>), <italic>bv</italic>’’</td><td rowspan="1" colspan="1">(<italic>l</italic>), <italic>v</italic>’, <bold>σ</bold></td><td rowspan="1" colspan="1">(<italic>l</italic>), (<italic>v</italic>), <bold>φ</bold></td><td rowspan="1" colspan="1">(<italic>ft</italic>), (<italic>tc</italic>), (<italic>it</italic>), (<italic>p</italic>), (<italic>u</italic>), (<italic>a</italic>), <italic>s</italic>, (<italic>pv</italic>), <bold>ω</bold><sub>1</sub>, <bold>ω</bold><sub>2</sub></td></tr><tr><td rowspan="1" colspan="1">III</td><td rowspan="1" colspan="1"><italic>v</italic>’</td><td rowspan="1" colspan="1"><italic>d</italic>, <italic>ev</italic>’</td><td rowspan="1" colspan="1"><italic>l</italic>’, <bold>σ</bold></td><td rowspan="1" colspan="1"><italic>l</italic>’, (<italic>v</italic>), <bold>φ</bold></td><td rowspan="1" colspan="1">(<italic>ft</italic>), (<italic>tc</italic>), (<italic>it</italic>), (<italic>p</italic>), (<italic>u</italic>), (<italic>a</italic>), <italic>s</italic>, (<italic>pv</italic>)</td></tr><tr><td rowspan="1" colspan="1">IV</td><td rowspan="1" colspan="1"><italic>v</italic>’</td><td rowspan="1" colspan="1"><italic>d</italic>, <italic>ev</italic>’</td><td rowspan="1" colspan="1"><italic>d</italic>, <italic>l</italic>’</td><td rowspan="1" colspan="1"><italic>l</italic>’, (<italic>v</italic>), <bold>φ</bold></td><td rowspan="1" colspan="1"><italic>ft</italic>’’, (<italic>tc</italic>), (<italic>p</italic>), (<italic>u</italic>), (<italic>a</italic>), <italic>s</italic>, (<italic>pv</italic>)</td></tr></tbody></table><table-wrap-foot><fn><p>Roman letters refer to normal setae (<italic>e</italic> to famulus), Greek letters to solenidia. Single prime (’) marks setae on anterior and double prime (’’) setae on posterior side of the given leg segment. Parentheses refer to a pseudosymmetrical pair of setae.</p></fn></table-wrap-foot></table-wrap></tp:treatment-sec><ref-list><ref id="B5"><mixed-citation xmlns:xlink="http://www.w3.org/1999/xlink" xlink:type="simple"><person-group><name name-style="western"><surname>Ermilov</surname><given-names>SG</given-names></name><name name-style="western"><surname>Anichkin</surname><given-names>AE</given-names></name></person-group> (<year>2010</year>) <article-title>Three new species of Galumnidae (Acari: Oribatida) from Cat Tien National Park, southern Vietnam.</article-title><source>Zootaxa</source><volume>2681</volume>: <fpage>20</fpage>-<lpage>34</lpage>.</mixed-citation></ref><ref id="B6"><mixed-citation xmlns:xlink="http://www.w3.org/1999/xlink" xlink:type="simple"><person-group><name name-style="western"><surname>Ermilov</surname><given-names>SG</given-names></name><name name-style="western"><surname>Anichkin</surname><given-names>AE</given-names></name></person-group> (<year>2011a</year>) <article-title>New oribatid mites of the genera <italic>Pergalumna</italic> and <italic>Galumnella</italic> (Acari, Oribatida, Galumnoidea) from Vietnam.</article-title><source>Acarina</source><volume>19</volume>(<issue>2</issue>): <fpage>242</fpage>-<lpage>251</lpage>.</mixed-citation></ref><ref id="B9"><mixed-citation xmlns:xlink="http://www.w3.org/1999/xlink" xlink:type="simple"><person-group><name name-style="western"><surname>Ermilov</surname><given-names>SG</given-names></name><name name-style="western"><surname>Anichkin</surname><given-names>AE</given-names></name></person-group> (<year>2013b</year>) <article-title>Oribatid mites (Acari: Oribatida) from acacia and pine plantations in southern Vietnam, with description of a new species of the subgenus <italic>Galumna (Cosmogalumna)</italic>.</article-title><source>Syst. &amp; Appl. Acarol.</source><volume>18</volume>(<issue>1</issue>): <fpage>80</fpage>-<lpage>88</lpage>. doi: <ext-link ext-link-type="uri" xlink:href="http://dx.doi.org/10.11158/saa.18.1.9" xlink:type="simple">10.11158/saa.18.1.9</ext-link></mixed-citation></ref><ref id="B17"><mixed-citation xmlns:xlink="http://www.w3.org/1999/xlink" xlink:type="simple"><person-group><name name-style="western"><surname>Ermilov</surname><given-names>SG</given-names></name><name name-style="western"><surname>Sidorchuk</surname><given-names>EA</given-names></name><name name-style="western"><surname>Rybalov</surname><given-names>LB</given-names></name></person-group> (<year>2011</year>) <article-title>Three new species of oribatid mites (Acari: Oribatida: Galumnoidea) from Ethiopia.</article-title><source>Int. J. Acarol.</source><volume>37</volume> (<supplement>Suppl. 1</supplement>): <fpage>2</fpage>–<lpage>17</lpage>. doi: <ext-link ext-link-type="uri" xlink:href="http://dx.doi.org/10.1080/01647954.2010.528799" xlink:type="simple">10.1080/01647954.2010.528799</ext-link></mixed-citation></ref><ref id="B8"><mixed-citation xmlns:xlink="http://www.w3.org/1999/xlink" xlink:type="simple"><person-group><name name-style="western"><surname>Ermilov</surname><given-names>SG</given-names></name><name name-style="western"><surname>Anichkin</surname><given-names>AE</given-names></name></person-group> (<year>2013a</year>) <article-title>Collection of oribatid mites (Acari: Oribatida) from Dong Nai Biosphere Reserve of Southern Vietnam, with description of three new species.</article-title><source>Ann. Zool.</source><volume>63</volume>(<issue>2</issue>): <fpage>177</fpage>-<lpage>193</lpage>. doi: <ext-link ext-link-type="uri" xlink:href="http://dx.doi.org/10.3161/000345413X669513" xlink:type="simple">10.3161/000345413X669513</ext-link></mixed-citation></ref></ref-list></tp:taxon-treatment>
